# Supplementary material for: Rapid Pathogen Purge by Photosensitive Arginine–Riboflavin Carbon Dots without Toxicity
Source: Materials (Basel). 2023 Sep 30;16(19):6512. doi: 10.3390/ma16196512 (PMC10573186; doi:10.3390/ma16196512)
Supplement: Supplementary file 1 [file materials-16-06512-s001.zip]

Archive with 1 entries (1 files):
- materials-2628881-supplementary.pdf
